# Supplementary material for: Isolation and Evaluation of Rhizopus arrhizus Strains from Traditional Rice Wine Starters (Jiuqu): Enzyme Activities, Antioxidant Capacity, and Flavour Compounds
Source: Foods. 2025 Jan 17;14(2):312. doi: 10.3390/foods14020312 (PMC11765298; doi:10.3390/foods14020312)
Supplement: Supplementary file 1 [file foods-14-00312-s001.zip]

Archive with 2 entries (2 files):
- Table S1 (Original information of involved strains of Rhizopus arrhizus).xlsx
- Figure S1 (Comprehensive classification of Rhizopus arrhizus strains based on sporulation levels).tif
