# Supplementary material for: Isolation and Evaluation of Rhizopus arrhizus Strains from Traditional Rice Wine Starters (Jiuqu): Enzyme Activities, Antioxidant Capacity, and Flavour Compounds
Source: Foods. 2025 Jan 17;14(2):312. doi: 10.3390/foods14020312 (PMC11765298; doi:10.3390/foods14020312)
Supplement: Supplementary file 1 [file foods-14-00312-s001.zip › Table S1 (Original information of involved strains of Rhizopus arrhizus).xlsx]

## Sheet: Sheet0
Table S1 Original information of involved strains of Rhizopus arrhizus
Strains	Ecologies	Countries	Regions	Initial sources	NCBI Accession number
W1	Domesticated	China	Hubei Shiyan	Jiuqu	PQ633956
W2	Domesticated	China	Jiangxi Yingtan	Jiuqu	PQ633957
W3	Domesticated	China	Hubei Yichang	Jiuqu	PQ633958
W4	Domesticated	China	Hubei Xiaogan	Jiuqu	PQ633959
W5	Domesticated	China	Hubei Shennongjia	Jiuqu	PQ633960
W6	Domesticated	China	Hubei Xiaogan	Jiuqu	PQ633961
W7	Domesticated	China	Guizhou Guiyang	Jiuqu	PQ633962
W8	Domesticated	China	Hubei Yichang	Jiuqu	PQ633963
W9	Domesticated	China	Hubei Yichang	Jiuqu	PQ633964
W10	Domesticated	China	Hubei Yichang	Jiuqu	PQ633965
W11	Domesticated	China	Hubei Shiyan	Jiuqu	PQ633966
W12	Domesticated	China	Guizhou Tongren	Jiuqu	PQ633967
W13	Domesticated	China	Anhui Suzhou	Jiuqu	PQ633968
W14	Domesticated	China	Hubei Yichang	Jiuqu	PQ633969
W15	Domesticated	China	Hunan Changsha	Jiuqu	PQ633970
W16	Domesticated	China	Guangxi Yulin	Jiuqu	PQ633971
W17	Domesticated	China	Guangxi Yulin	Jiuqu	PQ633972
W18	Domesticated	China	Guangxi Yulin	Jiuqu	PQ633973
W19	Domesticated	China	Yunnan Kunming	Jiuqu	PQ633974
W20	Domesticated	China	Anhui Hefei	Jiuqu	PQ633975
W21	Domesticated	China	Guangxi Nanning	Jiuqu	PQ633976
W22	Domesticated	China	Guangxi Nanning	Jiuqu	PQ633977
W23	Domesticated	China	Jiangxi Yingtan	Jiuqu	PQ633978
W24	Domesticated	China	Hubei Shiyan	Jiuqu	PQ633979
W25	Domesticated	China	Hubei Shiyan	Jiuqu	PQ633980
W26	Domesticated	China	Fujian Ningde	Jiuqu	PQ633981
W27	Domesticated	China	Guizhou Kaili	Jiuqu	PQ633982
W28	Domesticated	China	Zhejiang Lishui	Jiuqu	PQ633983
W29	Domesticated	China	Guangxi Nanning	Jiuqu	PQ633984
W30	Domesticated	China	Guangxi Nanning	Jiuqu	PQ633985
W31	Domesticated	China	Guangxi Nanning	Jiuqu	PQ633986
W32	Domesticated	China	Hubei Shiyan	Jiuqu	PQ633987
W33	Domesticated	China	Guangxi Guigang	Jiuqu	PQ633988
W34	Domesticated	China	Guizhou Kaili	Jiuqu	PQ633989
W35	Domesticated	China	Hubei Shiyan	Jiuqu	PQ633990
W36	Domesticated	China	Chongqing	Jiuqu	PQ633991
W37	Domesticated	China	Sichuan Nanchong	Jiuqu	PQ633992
W38	Domesticated	China	Yunnan Wenshan	Jiuqu	PQ633993
W39	Domesticated	China	Hubei Xiaogan	Jiuqu	PQ633994
W40	Domesticated	China	Guizhou Tongren	Jiuqu	PQ633995
W41	Domesticated	China	Hubei Shiyan	Jiuqu	PQ633996
W42	Domesticated	China	Hubei Suizhou	Jiuqu	PQ633997
W43	Domesticated	China	Sichuan Chengdu	Jiuqu	PQ633998
W44	Domesticated	China	Shanghai	Jiuqu	PQ633999
W45	Domesticated	China	Jiangxi Yingtan	Jiuqu	PQ634000
W46	Domesticated	China	Hunan Zhangjiajie	Jiuqu	PQ634001
W47	Domesticated	China	Guizhou Tongren	Jiuqu	PQ634002
W48	Domesticated	China	Jiangsu Suzhou	Jiuqu	PQ634003
W49	Domesticated	China	Shandong Zibo	Jiuqu	PQ634004
W50	Domesticated	China	Hubei Shiyan	Jiuqu	PQ634005
W51	Domesticated	China	Hubei Shiyan	Jiuqu	PQ634006
W52	Domesticated	China	Hubei Shiyan	Jiuqu	PQ634007
W53	Domesticated	China	Hubei Yichang	Jiuqu	PQ634008
W54	Domesticated	China	Jiangxi Nanchang	Jiuqu	PQ634009
W55	Domesticated	China	Hubei Wuhan	Jiuqu	PQ634010
W56	Domesticated	China	Hubei Jingzhou	Jiuqu	PQ634011
W57	Domesticated	China	Hubei Shiyan	Jiuqu	PQ634012
W58	Domesticated	China	Hubei Shiyan	Jiuqu	PQ634013
W59	Domesticated	China	Hubei Shiyan	Jiuqu	PQ634014
W60	Domesticated	China	Hubei Shiyan	Jiuqu	PQ634015
W61	Domesticated	China	Hubei Shiyan	Jiuqu	PQ634016
W62	Domesticated	China	Hubei Shiyan	Jiuqu	PQ634017
W63	Domesticated	China	Hubei Shiyan	Jiuqu	PQ634018
W64	Domesticated	China	Hubei Shiyan	Jiuqu	PQ634019
W65	Domesticated	China	Hubei Shiyan	Jiuqu	PQ634020
W66	Domesticated	China	Hubei Shiyan	Jiuqu	PQ634021
W67	Domesticated	China	Hubei Shiyan	Jiuqu	PQ634022
W68	Domesticated	China	Hubei Shiyan	Jiuqu	PQ634023
W69	Domesticated	China	Hubei Shiyan	Jiuqu	PQ634024
W70	Domesticated	China	Hubei Shiyan	Jiuqu	PQ634025
W71	Domesticated	China	Hubei Shiyan	Jiuqu	PQ634026
W72	Domesticated	China	Hubei Shiyan	Jiuqu	PQ634027
W73	Domesticated	China	Hubei Jingzhou	Jiuqu	PQ634028
W74	Domesticated	China	Hubei Shiyan	Jiuqu	PQ634029
W75	Domesticated	China	Hubei Shiyan	Jiuqu	PQ634030
W76	Domesticated	China	Hubei Shiyan	Jiuqu	PQ634031
W77	Domesticated	China	Hubei Shiyan	Jiuqu	PQ634032
W78	Domesticated	China	Hubei Yichang	Jiuqu	PQ634033
